# Supplementary material for: Optimizing Embryo Collection for Application of CRISPR/Cas9 System and Generation of Fukutin Knockout Rat Using This Method
Source: Curr Issues Mol Biol. 2024 Apr 23;46(5):3752–62. doi: 10.3390/cimb46050234 (PMC11120416; doi:10.3390/cimb46050234)
Supplement: Supplementary file 1 [file cimb-46-00234-s001.zip]

Archive with 1 entries (1 files):
- cimb-2904380-supplementary.pdf
